# Supplementary material for: Long-term study of behaviors of two cohabiting sea urchin species, Mesocentrotus nudus and Strongylocentrotus intermedius, under conditions of high food quantity and predation risk in situ
Source: PeerJ. 2019 Nov 22;7:e8087. doi: 10.7717/peerj.8087 (PMC6876488; doi:10.7717/peerj.8087)
Supplement: Supplemental Information 4 [file peerj-07-8087-s004.xlsx]

## Sheet: Лист1
	Mesocentrotus nudus						Strongylocentrotus intermedius					Mann-Whitney test for difference in the mean group size
Frame No.	Number of sea urchins	Number of groups	Mean group size			Frame No.	Number of sea urchins	Number of groups	Mean group size
1	14	11	1.27			1	14	8	1.75			Table Analyzed	Data 1
2	14	14	1			2	14	7	2
3	15	15	1			3	15	8	1.88			Column B	Strongylocentrotus intermedius
4	15	15	1			4	15	9	1.67			vs.	vs,
5	15	12	1.25			5	15	7	2.14			Column A	Mesocentrotus nudus
6	15	14	1.07			6	16	7	2.29
7	16	16	1			7	16	7	2.29			Mann Whitney test
8	16	12	1.33			8	16	8	2			P value	< 0,0001
9	17	15	1.13			9	16	7	2.29			Exact or approximate P value?	Exact
10	17	16	1.06			10	17	7	2.43			P value summary	****
11	17	13	1.31			11	17	10	1.7			Significantly different? (P < 0.05)	Yes
12	18	17	1.06			12	17	6	2.83			One- or two-tailed P value?	Two-tailed
13	18	16	1.13			13	17	7	2.43			Sum of ranks in column A,B	946,0 , 2795
14	18	15	1.2			14	18	7	2.57			Mann-Whitney U	0
15	18	18	1			15	18	7	2.57
16	18	17	1.06			16	18	9	2			Difference between medians
17	19	17	1.12			17	18	9	2			Median of column A	1.1
18	19	17	1.12			18	19	8	2.38			Median of column B	2.2
19	20	18	1.11			19	19	9	2.11			Difference: Actual	1.1
20	20	20	1			20	19	7	2.71			Difference: Hodges-Lehmann	1.06
21	20	19	1.05			21	19	10	1.9
22	20	20	1			22	20	9	2.22
23	20	19	1.05			23	20	10	2
24	21	20	1.05			24	20	10	2
25	21	19	1.11			25	21	10	2.1
26	21	16	1.31			26	21	12	1.75
27	21	19	1.11			27	21	9	2.33
28	21	20	1.05			28	22	10	2.2
29	22	18	1.22			29	22	11	2
30	22	20	1.1			30	22	11	2
31	22	18	1.22			31	22	6	3.67
32	22	17	1.29			32	23	13	1.77
33	22	20	1.1			33	23	10	2.3
34	23	20	1.15			34	23	8	2.88
35	23	21	1.1			35	23	12	1.92
36	23	18	1.28			36	24	8	3
37	23	22	1.05			37	24	10	2.4
38	23	19	1.21			38	24	12	2
39	24	19	1.26			39	24	11	2.8
40	24	22	1.09			40	25	12	2.08
41	24	20	1.2			41	25	9	2.78
42	24	23	1.04			42	25	10	2.5
43	24	22	1.09			43	25	8	3.13
